# Supplementary material for: CuPCA: a web server for pan-cancer association analysis of large-scale cuproptosis-related genes
Source: Database (Oxford). 2024 Sep 4;2024:baae075. doi: 10.1093/database/baae075 (PMC11373563; doi:10.1093/database/baae075)
Supplement: baae075_Supp [file baae075_supp.zip]

Archive with 4 entries (4 files):
- suppl_data/Handbook.docx
- suppl_data/Table S2.docx
- suppl_data/Table S3.docx
- suppl_data/Table S1.docx
